# Supplementary material for: Postingestive reward acts through behavioral reinforcement and is conserved in obesity and after bariatric surgery
Source: PLoS Biol. 2024 Dec 17;22(12):e3002936. doi: 10.1371/journal.pbio.3002936 (PMC11651594; doi:10.1371/journal.pbio.3002936)
Supplement: S1 Data — (XLSX) [file pbio.3002936.s012.xlsx]

## Sheet: SData_Figure1A
Subject	Maltodextrin 17%				Subject	Maltodextrin 25%				Subject	Maltodextrin 33%
	DE 4.0-7-0	DE 13.0-17.0	DE 16.5-20			DE 4.0-7-0	DE 13.0-17.0	DE 16.5-20			DE 4.0-7-0	DE 13.0-17.0	DE 16.5-20
1	2.09091	2.54546	2.63636		1	1.6875	1.3125	1.5625		1	0.967742	0.806452	0.806452
2	0.272727	1.36364	2.54546		2	0.73913	1	1.65217		2	0.722222	1.5	1.5
3	1.30769	1.30769	1.76923		3	17	18	17		3	0.485714	0.571429	0.885714
4	0.090909	0.454545	0.272727		4	0.086957	1.17391	0.869565		4	4.6	6.4	2.2
5	0.857143	2.14286	2		5	0.657143	1.51429	0.828571		5	1.375	2.125	2.625
6	2.57143	3.71429	4.14286		6	1.64706	1	1.05882		6	1.1	3	2.1
7	0.954545	1.09091	1.31818		7	1	2.55556	4.66667		7	0.866667	1.53333	2.26667
8	0.636364	2.72727	2.72727		8	1.75	1.375	0.75		8	1.5	2.83333	3.33333
9	1.36364	1.81818	2.09091		9	0.814815	0.888889	0.777778		9	0.666667	0.533333	0.5
10	0.833333	2.33333	0.833333		10	0.619048	0.952381	1.09524		10	2.75	2.75	1.125
11	4.33333	4.44444	2.11111		11	0.545455	1	0.545455		11	0.416667	1.41667	2.16667
12	0.714286	0.714286	0.857143		12	0.548387	0.354839	0.709677		12	31	44	50
					13	5.66667	6	6		13	1.6	0.76	1.04
										14	0.666667	0.733333	1.53333

## Sheet: SData_Figure 1B
Subject	3-AFC test (correct=1; Incorrect:0)
1	1
2	1
3	1
4	1
5	1
6	1
7	1
8	1
9	1
10	1
11	1
12	1
13	1
14	0
15	1
16	1
17	1
18	1
Position correct	17
Postion incorrect	1
%correct	94.4444

## Sheet: SData_Figure 1C
Matodextrin 17% /CMC (0.4%)			Maltodextrin 25% /CMC (0.4%)			Maltodextrin 25% /CMC (0.4%)			Flavored: Maltodextrin 17% /CMC (0.4%)
Subject	3- AFC (correct=1; incorrect=0)		Subject	3-AFC (correct=1; incorrect=0)		Subject	3- AFC (correct=1; incorrect=0)		Subject	3- AFC (correct=1; incorrect=0)
1	0		1	1		1	1		1	0
2	0		2	0		2	0		2	0
3	0		3	0		3	1		3	0
4	1		4	0		4	1		4	0
5	1		5	1		5	0		5	0
6	0		6	1		6	1		6	1
7	1		7	1		7	0		7	0
8	0		8	0		8	1		8	1
9	1		9	0		9	0		9	0
10	0		10	0		10	1		10	0
11	1		11	1		11	0		11	0
12	0		12	1		12	1		12	1
13	0		13	1		13	0		13	1
14	0		14	1		14	1		14	1
15	1		15	0		15	0		15	1
16	0		16	0		16	1		16	1
17	1		17	1		17	0		17	1
18	0		18	0		18	0		18	0
19	1		19	1		19	0		19	0
20	0		20	1		20	1		20	0
21	0		21	1		21	1		21	0
22	0		22	0		22	1		22	0
23	1					23	1		23	0
24	0					24	1		24	1
						25	1		25	1
									26	0
									27	0
									28	1
									29	0
									30	0
									31	0
									32	1
									33	0
Correct	9			12			15			12
Incorrect	15			10			10			21
% correct	37.5			54.5455			60			36.3636

## Sheet: SData Figure 1 D, E, F
Subject	CS-		CS+		intake preference CS+ CS+/Total intake		Delta preference
	Pre	Post	Pre	Post	Pre	Post	Initial Low Preference	Initial High Preference
1	45.42	89.98	43.52	80.6	48.9319	47.2506	-1.68131
2	17.75	30.51	9.48	23.95	34.8145	43.9772	9.16269
3	16.92	19.46	15.35	14.05	47.5674	41.9278	-5.63962
4	11.29	51.65	14.87	51.17	56.8425	49.7666		-7.07593
5	54.83	15.48	6.86	29.57	11.1201	65.6382	54.5181
6	16.44	65.56	6.15	54.05	27.2244	45.1885	17.9641
7	53.08	70.26	53.97	76.12	50.4157	52.0016		1.58595
8	37.24	127.54	39.05	124.16	51.1863	49.3286		-1.8577
9	1.53	27.95	0.35	3.81	18.617	11.9962	-6.6208
10	14.36	47.42	67.89	73.68	82.541	60.8423		-21.6988
11	51.89	11.98	6.17	6.8	10.6269	36.2087	25.5818
12	58.03	64.32	45.51	55.73	43.954	46.4223	2.4683
13	16.08	86.25	54.26	90.55	77.1396	51.2161		-25.9235
14	24.43	17.36	28.65	25.37	53.9751	59.3728		5.39767
15	6.74	8.3	44.63	127.63	86.8795	93.8939		7.01441
16	15.5	51.79	4.85	6.32	23.8329	10.8759	-12.957
17	34.93	132.33	10.12	67.89	22.4639	33.9077	11.4438
18	0.17	0.59	46.57	41.68	99.6363	98.6042		-1.03207
19	38.62	53.33	21.16	46.33	35.3965	46.4881	11.0916
20	25.25	44.07	54.95	29.09	68.5162	39.7622		-28.754
21	29.63	6.28	8.13	10.56	21.5307	62.7078	41.1771
22	6.91	9.84	24.48	45.09	77.9866	82.0863		4.09967
23	3.16	7.14	10.51	52.24	76.8837	87.9757		11.0921
24	9.26	17.59	70.22	64.92	88.3493	78.6814		-9.6679
25	52.18	36.85	67.51	87.34	56.404	70.3277		13.9237
26	79.35	65.07	36.07	95.47	31.2511	59.468	28.217
27	7.33	10.99	27.48	55.86	78.9428	83.5602		4.61738
28	22.6	45.6	17.19	28.48	43.2018	38.4449	-4.75689
29	72.09	51.52	83.26	56.93	53.5951	52.4942		-1.10087
30	6.16	3.21	34.02	57.44	84.669	94.7073		10.0383
31	7.4	7.07	7.41	5.63	50.0338	44.3307		-5.70305
32	44.18	33.56	28.79	10.86	39.4546	24.4484	9.63
33	3.66	16.04	0.38	21.89	9.40594	57.7116	48.3056
34	25.51	5.61	1.41	3.1	5.23774	35.5913	30.3535
35	112.35	191.68	110.07	322.83	49.4875	62.7451	13.2577
36	8	27	1	3	11.1111	10	-1.11111
37	47	40	29	7	38.1579	14.8936	-23.2643
38	2	6	63	39	96.9231	86.6667		-10.2564
39	16	11	16	23	50	67.6471	17.6471
40	17	13	59	148	77.6316	91.9255		14.2939
41	71	107	88	77	55.3459	41.8478		-13.4981
42	4	4	9	70	69.2308	94.5946		25.3638
43	28	49	6	23	17.6471	31.9444	14.2974
44	37	30	17	41	31.4815	57.7465	26.265
45	107	94	5	5	4.46429	5.05051	0.586219
46	28	49	2	5	6.66667	9.25926	2.59259
47	29	52	4	16	12.1212	23.5294	11.4082
48	11	7	60	94	84.507	93.0693		8.56226
49	9	5	27	29	75	85.2941		10.2941
50	73	9	13	99	15.1163	91.6667	76.5504
51	26	49	6	7	18.75	12.5	-6.25
52	8	16	12	30	60	65.2174		5.21739

## Sheet: SData_Figure 1 G, H ,I
	Pleasantness Ratings
Subject	CS-		CS+		intake preference CS+ CS+/Total intake		Delta preference
	Pre	Post	Pre	Post	Pre	Post	Initial Low Preference	Initial High Preference
1	12	29	44	35	56.2016	51.1278		-5.07373
2	17	43	7	17	47.7876	45.0382	-2.74944
3	6	17	0	25	48.5577	51.6393	3.08165
4	6	45	9	45	50.6912	50		-0.691244
5	48	37	6	43	41.7969	51.0638	9.26695
6	31	18	0	18	43.3476	50	6.65236
7	6	67	18	67	52.6549	50		-2.65487
8	2	0	5	0	50.7177	50		-0.717703
9	6	6	6	-18	50	43.6842	-6.31579
10	3	40	10	25	51.6279	47.191		-4.4369
11	6	18	7	10	50.2326	48.2609		-1.97169
12	9	11	8	9	49.7717	49.5495	-0.22214
13	27	24	30	26	50.5792	50.3968		-0.182325
14	0	0	18	6	54.0909	51.4423		-2.6486
15	10	-3	12	14	50.4464	53.9906		3.54418
16	-12	0	11	-6	55.7214	48.4694		-7.25201
17	13	33	12	31	49.7797	49.6241	-0.155676
18	10	-32	26	25	53.3613	64.6154		11.254
19	33	31	24	33	48.2625	50.3759	2.11339
20	3	14	10	11	51.6279	49.3392		-2.2887
21	6	18	0	-9	48.5577	43.6019	-4.9558
22	6	-4	12	13	51.3636	54.0284		2.6648
23	6	18	0	19	48.5577	50.2092	1.65151
24	18	18	18	44	50	54.9242	4.92424
25	22	8	26	3	50.8	48.8263		-1.97371
26	30	44	38	-26	51.4815	34.0909		-17.3906
27	18	9	10	4	48.2609	48.8372	0.57634
28	12	18	10	6	49.5536	47.3451	-2.20844
29	9	16	8	27	49.7717	52.2449	2.47321
30	18	-7	19	-18	50.2092	46.8927		-3.31655
31	13	3	6	0	48.4163	49.2683	0.852003
32	31	22	35	3	50.7463	45.815		-4.93129
33	28	13	10	12	46.25	49.7797	3.52974
34	23	6	0	10	44.8889	50.9174	6.02854
35	70	38	13	63	40	54.1254	14.1254
36	3	23	15	9	52.7273	47.0085		-5.71873
37	13	17	-8	-10	44.9275	43.5407	-1.38687
38	-6	13	9	6	53.6585	48.4163		-5.24225
39	32	-18	67	30	55.814	61.215		5.401
40	0	-6	11	2	52.5822	52.0202		-0.561958
41	21	10	25	-21	50.8065	41.8848		-8.92163
42	-7	10	6	18	53.2338	51.7391		-1.4947
43	44	44	44	6	50	42.4603	-7.53968
44	10	27	6	10	49.0826	46.4435	-2.63905
45	15	13	6	-4	47.9821	45.9716	-2.0105
46	22	31	17	29	48.9627	49.6183	0.655665
47	3	4	15	10	52.7273	51.3889		-1.33838
48	39	22	29	32	48.1481	51.9531	3.80498
49	26	9	14	6	47.5207	49.3088	1.78809
50	24	22	22	15	49.5968	48.5356	-1.06121
51	-6	-6	-4	6	50.5208	52.9703		2.44946
52	6	14	15	39	52.0179	54.902		2.88402

## Sheet: SData_Figure 2A
Subject	ΔCS+ intake preference		Subject	ΔCS+ intake preference		Subject	ΔCS+ intake preference
	Healthy			Obese			Surgical
1	10.93		1	1.94219		1	12.9412
2	1.87		2	-4.11281		2	21.1039
3	-5.59		3	65.6731		3	6.68203
4	4.83		4	62		4	-34.375
5	-3.31		5	56.8435		5	86.5727
6	2.38		6	15.1473		6	0.828157
7	-4.84		7	21.2311		7	-7.66807
8	-1.94		8	-9.92453		8	57.5758
9	62.38		9	58.1486		9	11.7241
10	24.3					10	26.5523
11	31.36					11	44.5455
12	19.37					12	-5.8339
13	-15.51					13	11.1436
14	-2.64					14	11.1111
15	13.63					15	-1.08696
16	-1.26					16	65.8503
17	-1.39					17	3.34842
18	-6.32					18	-30
19	-24.58					19	3.2345
20	-23.88					20	-12.1606
21	22.16
22	22.65
23	-0.57
24	80.2

## Sheet: SData_Figure 2B
Subject	ΔCS+ pleasantness preference		Subject	ΔCS+ pleasantness preference		Subject	ΔCS+ pleasantness preference
	Healthy			Obese			Surgical
1	-10.34		1	1.56		1	0.67
2	0.23		2	-1.11		2	-2.02
3	0.42		3	-2.92		3	-1.06
4	-1.11		4	2.22		4	-1.63
5	-6.06		5	0.21		5	0.42
6	-2.65		6	1.62		6	-4.82
7	-12.15		7	-4.92		7	-3.82
8	-1.38		8	1.47		8	5.51
9	-1.83		9	0.44		9	-7.54
10	-3.38					10	-9.83
11	13.26					11	8.68
12	-0.51					12	-7.36
13	-0.94					13	-0.87
14	-4.79					14	-5.96
15	-1.34					15	-4.94
16	-10.62					16	3.95
17	-2.6					17	-15.33
18	-1.31					18	22.2
19	-0.98					19	0.33
20	10.5					20	0.32
21	4.1
22	4.02
23	-6.54
24	-3.77

## Sheet: SData_Figure 3B
Obese			Surgical			Healthy
Subject	Striatal BP		Subject	Striatal BP		Subject	Striatal BP
1	0.576079		1	0.77808		1	0.607712
2	0.472457		2	0.627042		2	0.583134
3	0.599379		3	0.691714		3	0.707847
4	0.519196		4	0.86843		4	0.707132
5	0.484828		5	0.739065		5	0.662092
6	0.54066		6	0.51725		6	0.588839
7	0.653544		7	0.829422		7	0.696136
8	0.575775		8	0.810329		8	0.78715
9	0.637092		9	0.666628		9	0.720849
10	0.648984		10	0.68365		10	0.694303
11	0.69511		11	0.726074		11	0.636256
			12	0.81337		12	0.667925
			13	0.719644		13	0.719015
			14	0.766787		14	0.595077
			15	0.742731		15	0.648686
			16	0.853381		16	0.741011
			17	0.511037		17	0.590219
			18	0.759319		18	0.617974
			19	0.794531		19	0.695122
			20	0.502296		20	0.669844
			21	0.679428		21	0.695308
			22	0.685252
			23	0.677716

## Sheet: SData_Figure 3C
Subject	Surgery	Striatal BP	ΔCS+ intake preference
2	Bypass	0.627	12.94
3		0.6917	21.1
4		0.8684	6.68
5		0.7391	-34.38
6		0.5173	86.57
7		0.8294	0.83
8		0.8103	-7.67
9		0.6666	57.58
10		0.6836	11.72
11		0.7261	26.55
13		0.7196	44.55
14	Sleeve	0.7668	-5.83
15		0.7427	11.14
16		0.8534	11.11
17		0.511	-1.09
18		0.7593	65.85
19		0.7945	3.35
20		0.5023	-30
21		0.6794	3.23
23		0.6777	-12.16

## Sheet: SData_Figure 3D
Subject	Surgery	Striatal BP	DEBQ - Restrained Eating
2	Bypass	0.627	2.4
3		0.6917	2.7
4		0.8684	3.8
5		0.7391	3.6
6		0.5173	1.8
7		0.8294	2.8
8		0.8103	3.6
9		0.6666	3.1
10		0.6836	3.1
11		0.7261	3
13		0.7196	2.4
14	Sleeve	0.7668	3.1
15		0.7427	2.4
17		0.511	2.5
18		0.7593	3.7
19		0.7945	2.4
20		0.5023	4.4
21		0.6794	1
23		0.6777	2.9

[truncated: 17 more sheets: SData_SFigure1A, SData_SFigure1B, SData_SFigure1C, SData_SFigure1D, SData_SFigure1E, SData_SFigure1F, SData_SFigure1G, SData_SFigure1H, SData_SFigure1I, SData_SFigureJ, SData_SFigure2A, SData_SFigure2B, SData_SFigure2C,D,E, SData_SFigure 4A, SData_SFigure 4B, SData_SFigure 5A,B,C,D, E,F, Sdata_SFigure 5G,H,I,J]
